# Supplementary material for: RSV and HMPV Infections in 3D Tissue Cultures: Mechanisms Involved in Virus-Host and Virus-Virus Interactions
Source: Viruses. 2021 Jan 19;13(1):139. doi: 10.3390/v13010139 (PMC7835908; doi:10.3390/v13010139)
Supplement: Supplementary file 1 [file viruses-13-00139-s001.zip]

Archive with 5 entries (5 files):
- Geiser et al 2020 supp data/Figure S1.tif
- Geiser et al 2020 supp data/Figure S2.tif
- Geiser et al 2020 supp data/Video S1.avi
- Geiser et al 2020 supp data/Video S2.avi
- Geiser et al 2020 supp data/Video S3.avi
